# Supplementary material for: Design, Synthesis, and Biological Evaluation of Ferrocenyl–Cyclo-(Gly‑l‑Pro) Hybrids Sensitizing Multidrug-Resistant Cancer Cells to Anticancer Agents
Source: ACS Med Chem Lett. 2025 Jun 16;16(7):1391–400. doi: 10.1021/acsmedchemlett.5c00256 (PMC12257394; doi:10.1021/acsmedchemlett.5c00256)
Supplement: Supplementary file 2 [file ml5c00256_si_002.xlsx]

## Sheet: Arkusz 1
Strings_file
Compound	SMILE	SW620 IC50 [microM]	SW620C IC50 [microM]	SW620D IC50 [microM]	SW620E IC50 [microM]	SW620M IC50 [microM]	SW620V IC50 [microM]	SW620Mito IC50 [microM]	Surviwal rate of MRC-5 at 10 microM	SW620 IC50 [microM] doxorubicin + compound	SW620D IC50 [microM] doxorubicin + compound / ERP value	SW620 IC50 [microM] etoposide + compound	SW620E IC50 [microM] etoposide + compound / ERP value	SW620 IC50 [microM] vincristine + compound	SW620V IC50 [microM] vincristine + compound / ERP value	SW620 IC50 [microM] methotrexate + compound	SW620M IC50 [microM] methotrexate + compound / ERP value	SW620 IC50 [microM] cisplatin + compound	SW620C IC50 [microM] cisplatin + compound / ERP value	SW620 IC50 [microM] mitoxantrone + compound	SW620Mito IC50 [microM] mitoxantrone + compound / ERP value
(S,Z)-4a	O=C(/C(N1)=C/c2cccc2)N3[C@](CCC3)([H])C1=O.[Fe].c4cccc4	>100	15.1 (13.3-17.2)	>100	>100	>100	>100	>100	106_13	0.396 (0.333-0.470)	1.47 (1.27-1.68) / 2.90	3.44 (3.18-3.73)	2.85 (2.11-3.86) / 5.61	0.108 (0.085-0.135)	4.05 (3.01-5.44) / 6.00	10.5 (8.1-13.5)	46.1 (39.6-53.7) / 1.17	3.89 (3.16-4.79)	5.74 (5.22-6.30) / 4.86	0.158 (0.128-0.195)	1.38 (1.08-1.78) / 4.61
(S,Z)-4b	O=C(/C(N1)=C/C2=C(c3cccc3)C=CC=C2)N4[C@](CCC4)([H])C1=O.[Fe].c5cccc5	>100	12.0 (9.87-14.5)	>100	>100	52.2 (43.6-63.6)	48.8 (40.7-59.5)	44.9 (34.3-62.4)	92.1_8.7	0.342 (0.288-0.405)	1.82 (1.57-2.11) / 2.34	1.83 (1.56-2.15)	7.21 (6.28-8.26) / 2.22	0.117 (0.102-0.134)	2.54 (1.98-3.26) / 9.57	9.83 (8.68-11.1)	29.4 (25.1-34.8) / 1.84	4.93 (4.06-6.00)	6.16 (5.41-7.01) / 4.53	0.172 (0.148-0.199)	0.698 (0.615-0.793) / 9.11
(S,Z)-4c	O=C(/C(N1)=C/C2=CC(c3cccc3)=CC=C2)N4[C@](CCC4)([H])C1=O.[Fe].c5cccc5	72.4 (58.2-94.8)	4.77 (3.83-5.87)	91.2 (79.4-109)	93.6 (87.7-100)	88.2 (77.4-100)	>100	80.9 (73.1-89.6)	69.8_7.9	0.144 (0.134-0.155)	1.75 (1.46-2.10) / 2.43	3.50 (2.91-4.20)	9.92 (7.93-12.4) / 1.61	0.073 (0.059-0.090)	3.67 (3.07-4.38) / 6.62	9.66 (7.85-11.9)	32.8 (27.9-38.9) / 1.65	3.59 (2.88-4.49)	1.83 (1.56-2.14) / 15.2	0.120 (0.104-0.138)	1.41 (1.13-1.75) /4.51
(S,E)-4c	O=C(/C(N1)=C\C2=CC=CC(c3cccc3)=C2)N4[C@](CCC4)([H])C1=O.[Fe].c5cccc5	>100	62.4 (49.1-79.3)	>100	>100	>100	>100	>100	110_10	0.344 (0.280-0.421)	5.56 (4.86-6.35) / 0.77	3.22 (2.83-3.66)	18.4 (16.2-21.0) / 0.87	0.126 (0.094-0.170)	30.1 (20.3-47.8) / 0.81	9.98 (8.55-11.7)	46.7 (39.1-56.8) / 1.16	4.84 (3.89-6.03)	8.09 (7.09-9.23) / 3.45	0.111 (0.093-0.132)	7.31 (6.02-8.90) / 0.87
(S,Z)-4d	O=C(/C(N1)=C/C2=CC=C(c3cccc3)C=C2)N4[C@](CCC4)([H])C1=O.[Fe].c5cccc5	>100	>100	>100	>100	>100	>100	>100	101_7	0.381 (0.300-0.485)	1.49 (1.23-1.80) / 2.86	2.06 (1.85-2.30)	2.74 (2.04-3.66) / 5.84	0.127 (0.090-0.179)	1.92 (1.52-2.42) / 12.7	6.08 (5.52-6.69)	64.2 (54.9-76.5) / 0.84	3.40 (2.79-4.16)	10.8 (9.03-12.9) / 2.58	0.164 (0.131-0.205)	0.619 (0.537-0.713) / 10.3
(S,Z)-4e	O=C(/C(N1)=C/C2=CC=CC=C2)N3[C@](CCC3)([H])C1=O	>100	>100	>100	>100	>100	>100	>100	102_6	0.408 (0.324-0.512)	6.11 (4.85-7.73) / 0.70	3.28 (2.79-3.86)	18.2 (15.5-21.4) / 0.88	0.125 (0.099-0.157)	19.0 (13.3-28.1) / 1.27	10.5 (9.01-12.2)	42.3 (36.0-50.5) / 1.28	4.15 (3.31-5.23)	39.8 (34.5-46.2) / 0.70	0.160 (0.130-0.198)	6.31 (5.15-7.80) / 1.01
(S,E)-4e	O=C(/C(N1)=C\C2=CC=CC=C2)N3[C@](CCC3)([H])C1=O	>100	>100	>100	>100	>100	>100	>100	117_11	0.598 (0.563-0.635)	5.55 (4.81-6.42) / 0.77	2.71 (2.38-3.10)	18.1 (15.8-20.7) / 0.88	0.127 (0.101--.159)	17.7 (13.9-22.4) / 1.34	6.91 (6.03-7.93)	50.1 (42.5-60.2) / 1.08	4.42 (3.33-5.90)	14.1 (13.8-20.0) / 1.98	0.118 (0.103-0.136)	7.75 (6.02-10.0) / 0.82
Doxorubicin	C[C@H]1[C@H]([C@H](C[C@@H](O1)O[C@@H]2C[C@@](CC3=C2C(=C4C(=C3O)C(=O)C5=C(C4=O)C(=CC=C5)OC)O)(C(=O)CO)O)N)O.Cl	0.342 (0.288-0.405)		4.26 (3.74-4.85)
Etoposide	C[C@@H]1OC[C@@H]2[C@@H](O1)[C@@H]([C@H]([C@@H](O2)O[C@H]3[C@H]4COC(=O)[C@@H]4[C@@H](C5=CC6=C(C=C35)OCO6)C7=CC(=C(C(=C7)OC)O)OC)O)O	2.60 (2.23-3.04)			16.0 (14.5-17.6)
Vincristine	CC[C@@]1(C[C@@H]2C[C@@](C3=C(CCN(C2)C1)C4=CC=CC=C4N3)(C5=C(C=C6C(=C5)[C@]78CCN9[C@H]7[C@@](C=CC9)([C@H]([C@@]([C@@H]8N6C=O)(C(=O)OC)O)OC(=O)C)CC)OC)C(=O)OC)O	0.125 (0.096-0.162)					24.3 (16.7-35.2)
Methotrexate	CN(CC1=CN=C2C(=N1)C(=NC(=N2)N)N)C3=CC=C(C=C3)C(=O)N[C@@H](CCC(=O)O)C(=O)O	6.28 (5.55-7.10)				54.1 (45.3-64.5)
Cisplatin	N.N.Cl[Pt]Cl	4.34 (3.51-5.38)	27.9 (25.8-30.3)
Mitoxantrone	C1=CC(=C2C(=C1NCCNCCO)C(=O)C3=C(C=CC(=C3C2=O)O)O)NCCNCCO	0.151 (0.130-0.176)						6.36 (5.07-8.04)
